# Supplementary material for: Fingerprinting the Asterid Species Using Subtracted Diversity Array Reveals Novel Species-Specific Sequences
Source: PLoS One. 2012 Apr 9;7(4):e34873. doi: 10.1371/journal.pone.0034873 (PMC3322160; doi:10.1371/journal.pone.0034873)
Supplement: Table S1 — List of species used as driver and tester in suppression subtractive hybridisation to get asterid-specific sequences. Leaf tissues of 67 species representing the Asterid clade (AC) and 104 species representing the non-asterid angiosperms and non-angiosperms (NA) were used to construct the tester and driver pools, respectively. (XLS) [file pone.0034873.s001.xls]

## Sheet: Angiosperms
Table S1. List of species used as driver and tester in suppression subtractive hybridisation to get asterid-specific sequences
A. Driver pool: Non-asterid angiosperms and non-angiosperms
S.No.	Clade	Order	Family	Botanical name	Common name	DNA/species	uL for res species
1	Magnoliids	Nymphaeales	Nymphaeaceae	Nymphaea gigantea	Water lily		33.3333
2		Austrobaileyales	Schisandraceae	Illicium anisatum	Japanese star anise
3		Austrobaileyales	Schisandraceae	Kadsura japonica	Kadsura
4		Piperales	Saururaceae	Houttuynia cordata	Bishop's weed
5		Piperales	Piperaceae	Piper longum	Long pepper
6		Laurales	Monimiaceae	Peumus boldus	Boldo		10
7		Laurales	Lauraceae	Cinnamomum verum	Cinnamon		8.33333
8		Magnoliales	Magnoliaceae	Magnolia denudata	Yulan magnolia		25	50
9	Monocots	Acorales	Acoraceae	Acorus calamus	Sweet flag	277.778	#REF!
10		Acorales	Acoraceae	Acorus latifolius	Flag		3.96814	7.93629
11		Alismatales	Araceae	Colocasia esculenta	Taro		13.8885	18.518
12		Alismatales	Araceae	Pinellia cordata	Green dragons
13		Asparagales	Orchidaceae	Bletilla striata	Orchid		#REF!
14		Asparagales	Iridaceae	Iris domestica	Belamcanda
15		Asparagales	Iridaceae	Iris versicolor	Harlequin Blueflag		#REF!
16		Asparagales	Amaryllidaceae	Zephyranthes grandiflora	pink rain lily		#REF!
17		Asparagales	Asparagaceae	Ophiopogon japonicus	Mondo grass
18		Asparagales	Asparagaceae	Ruscus aculeatus	Butcher's Broom		#REF!
19		Asparagales	Asparagaceae	Polygonatum multiflorum	Salomon's seal		#REF!
20		Asparagales	Xanthorrhoeaceae	Aloe Vera	Aloe		#REF!
21		Dioscoreales	Dioscoreaceae	Dioscorea esculenta	yam		11.1111	9.25926
22		Liliales	Liliaceae	Fritillaria thunbergii			#REF!
23		Liliales	Liliaceae	Lilium longiflorum	Easter lily		#REF!
24		Asparagales	Asparagaceae	Lomandra spp	lomandra		#REF!
25		Arecales	Arecaceae	Serenoa repens	saw palmetto		#REF!
26		Arecales	Arecaceae	Trachycarpus fortunei	Chusan Palm		3.26797
27		Poales	Poaceae	Bambusa beecheyana	Beechey bamboo
28		Poales	Poaceae	Coix lacryma-jobi	Job's Tears
29		Poales	Poaceae	Zea mays	maize		4.62963
30		Zingiberales	Zingiberaceae	Curcuma longa	Turmeric		1.54321
31		Zingiberales	Zingiberaceae	Zingiber officinale	Ginger		6.94444
32	Eudicots	Ranunculales	Ranunculaceae	Clematis serratifolia	Korean clematis		8.92857	4.46429
33		Ranunculales	Ranunculaceae	Aconitum carmichaelii	Wu-tou Fu-zi		#REF!	#REF!
34		Ranunculales	Ranunculaceae	Clematis hexapetala			#REF!	#REF!
35		Ranunculales	Ranunculaceae	Clematis montana	Anemone Clematis		#REF!
36		Ranunculales	Ranunculaceae	Clematis songarica
37		Ranunculales	Ranunculaceae	Aquilegia spp	Columbine		#REF!
38		Ranunculales	Ranunculaceae	Ranunculus ternatus	buttercup		#REF!
39		Ranunculales	Berberidaceae	Mahonia fortunei	Chinese Mahonia		#REF!
40		Ranunculales	Berberidaceae	Mahonia japonica	Mahonia
41		Ranunculales	Papaveraceae	Chelidonium majus	greater celandine		3.47222	10.4167
42		Ranunculales	Papaveraceae	Eschscholzia californica	California poppy		#REF!
43		Proteales	Proteaceae	Hakea salicifolia	hakea		10.4167	12.5
44		Buxales	Buxaceae	Buxus microphylla	Japanese Box		10.4167	6.25
45	Core Eudicots	Caryophyllales	Caryophyllaceae	Dianthus superbus	Dianthus		10.4167	7.8125
46		Caryophyllales	Caryophyllaceae	Dianthus caryophyllus	Carnation		#REF!
47		Caryophyllales	Caryophyllaceae	Gypsophila oldhamiana	Baby's-breath
48		Caryophyllales	Polygonaceae	Rumex crispus	Curled Dock		#REF!
49		Caryophyllales	Phytolaccaceae	Phytolacca octandra	Pokeweed		#REF!
50		Saxifragales	Hamamelidaceae	Hamamelis virginiana	Witch-hazel		#REF!
51	Rosids	Geraniales	Geraniaceae	Geranium wilfordii	geranium		3.20517	7.6924
52		Myrtales	Onagraceae	Oenothera odorata	primrose
53		Myrtales	Onagraceae	Oenothera biennis	evening primrose		#REF!
54		Celastrales	Celastraceae	Catha edulis	Khat		#REF!
55		Malpighiales	Hypericaceae	Hypericum perforatum	St John's wort		#REF!
56		Malpighiales	Passifloraceae	Passiflora edulis	Passionfruit		1.9231	2.13678
57		Oxalidales	Oxalidaceae	Oxalis corniculata	creeping woodsorrel		7.6924	9.6155
58		Fagales	Casuarinaceae	Casuarina equisetifolia	she-oak
59		Rosales	Rosaceae	Agrimonia eupatoria	church steeples		1.60258	2.74729
60		Rosales	Rosaceae	Agrimonia pilosa	Hairy Agrimony		#REF!
61		Rosales	Rosaceae	Alchemilla xanthochlora	Lady's Mantle		#REF!
62		Rosales	Rosaceae	Crataegus monogyna	Common Hawthorn		#REF!
63		Rosales	Rosaceae	Filipendula ulmaria	Meadowsweet		#REF!
64		Rosales	Rosaceae	Rosa chinensis	Rose		#REF!
65		Rosales	Urticaceae	Urtica dioica	Stinging nettle
66		Rosales	Cannabaceae	Humulus lupulus	Common hop		#REF!
67		Cucurbitales	Cucurbitaceae	Momordica charantia	bitter melon
68		Cucurbitales	Cucurbitaceae	Gynostemma pentaphyllum	jiaogulan
69		Fabales	Fabaceae	Astragalus membranaceus	yellow leader		#REF!
70		Fabales	Fabaceae	Baptisia tinctoria	yellow false indigo		#REF!
71		Fabales	Fabaceae	Galega officinalis	goat's rue		#REF!
72		Fabales	Fabaceae	Glycyrrhiza glabra	Liquorice		#REF!
73		Fabales	Fabaceae	Glycyrrhiza uralensis	Chinese liquorice		3.8462	4.80775
74		Fabales	Fabaceae	Sophora flavescens	Ku shen
75		Brassicales	Brassicaceae	Isatis tinctoria	Woad		7.6924	1.9231
76		Brassicales	Brassicaceae	Armoracia rusticana	Horseradish		3.8462	7.6924
77		Malvales	Malvaceae	Firmiana simplex	Chinese parasol tree
78		Malvales	Malvaceae	Abutilon theophrasti	Velvetleaf		#REF!
79		Malvales	Malvaceae	Althaea officinalis	Marshmallow		1.9231	6.41033
80		Sapindales	Rutaceae	Citrus reticulata	Mandarin orange		#REF!
81		Sapindales	Rutaceae	Citrus aurantium	bitter orange		#REF!
82		Sapindales	Rutaceae	Poncirus trifoliata	Trifoliate Orange		#REF!
83		Sapindales	Rutaceae	Ruta graveolens	Common Rue		#REF!
84	Non-angiosperms (Gymnosperm)	Ginkgoales	Ginkgoaceae	Ginkgo biloba	Maidenhair Tree
85	Non-angiosperms Ferns (Pteridopsida)	Athyriales	Blechnaceae	Blechnum chambersii
86		Athyriales	Blechnaceae	Blechnum fluviatile	star fern
87		Cyatheales	Dicksoniaceae	Dicksonia herbertii	Woolly Tree Fern
88		Cyatheales	Cyatheaceae	Cyathea cooperi	Australian tree fern
89		Gleicheniales	Gleicheniaceae	Sticherus tener
90		Polypodiales	Polypodiaceae	Microsorum pustulatum	kangaroo fern
91		Polypodiales	Dryopteridaceae	Polystichum proliferum	Mother Shield Fern
92		Polypodiales	Polypodiaceae	Grammitis billardierei	Strap Fern
93		Polypodiales	Pteridaceae	Adiantum raddianum	Delta Maidenhair
94	Non-angiosperms Moses (Bryophyta)	Bryales	Bryaceae	Rosulabryum billarderi
95		Hookeriales	Hypopterygiaceae	Cyathophorum adiantum
96		Hookeriales	Hypopterygiaceae	Lopidium concinnum
97		Hypnales	Catagoniaceae	Catagonium nitens
98		Hypnales	Lembophyllaceae	Weymouthia cochlearifolia
99		Hypnales	Thuidiaceae	Thuidium sparsum var. hastatum
100		Hypnodendrales	Racopilaceae	Racopilum convolutaceum
101		Metzgeriales	Aneuraceae	Riccardia eriocaula
102		Metzgeriales	Hymenophytaceae	Hymenophyton flabellatum
103		Polytrichales	Polytrichaceae	Dawsonia superba
104		Sphagnales	Sphagnaceae	Sphagnum australe
B. Tester pool: Asterid species
S.No.	Clade	Order	Family	Botanical name	Common name	DNA/species	uL for res species
1	Asterids	Cornales	Hydrangeaceae	Dichroa febrifuga	Dichroa	208.333	#REF!
2		Ericales	Theaceae	Camellia sinensis	tea		10.4165	8.3332
3		Ericales	Balsaminaceae	Impatiens mix	Impatiens
4		Gentianales	Gentianaceae	Gentiana tibetica	Tibetan Gentian		8.3332	1.73608
5		Gentianales	Rubiaceae	Coffea arabica	coffee
6		Gentianales	Apocynaceae	Trachelospermum jasminoides	Star Jasmine
7		Lamiales	Lamiaceae	Scutellaria baicalensis	Baikal Skullcap		#REF!
8		Lamiales	Lamiaceae	Scutellaria lateriflora	Blue Skullcap		6.94433	8.3332
9		Lamiales	Lamiaceae	Glechoma hederacea	Ground-ivy		#REF!
10		Lamiales	Lamiaceae	Hedeoma pulegioides	American Pennyroyal		#REF!
11		Lamiales	Lamiaceae	Hyssopus officinalis	Herb Hyssop		#REF!
12		Lamiales	Lamiaceae	Leonurus cardiaca	Motherwort		#REF!
13		Lamiales	Lamiaceae	Leonurus sibiricus	Honeyweed		#REF!
14		Lamiales	Lamiaceae	Melissa officinalis	Lemon balm		#REF!
15		Lamiales	Lamiaceae	Mentha pulegium	Pennyroyal		2.60413	4.1666
16		Lamiales	Lamiaceae	Mentha spicata	Spearmint		6.94433	12.2547
17		Lamiales	Lamiaceae	Mentha arvensis var. piperascens	Pudina		#REF!
18		Lamiales	Lamiaceae	Mentha × piperita	Peppermint		#REF!
19		Lamiales	Lamiaceae	Nepeta cataria	catnip		6.94433	8.3332
20		Lamiales	Lamiaceae	Perilla frutescens	Green Shiso		#REF!
21		Lamiales	Lamiaceae	Prunella vulgaris	heal-all		#REF!
22		Lamiales	Lamiaceae	Stachys officinalis	Purple Betony
23		Lamiales	Lamiaceae	Teucrium chamaedrys	Wall germander		#REF!
24		Lamiales	Lamiaceae	Thymus vulgaris	common thyme		#REF!
25		Lamiales	Lamiaceae	Vitex agnus-castus	Chaste Tree
26		Lamiales	Lamiaceae	Clerodendrum trichotomum	Clerodendrum		#REF!
27		Lamiales	Oleaceae	Forsythia suspensa	liánqiào
28		Lamiales	Orobanchaceae	Rehmannia elata	Rehmannia		#REF!
29		Lamiales	Orobanchaceae	Rehmannia glutinosa	Chinese Foxglove
30		Lamiales	Scrophulariaceae	Scrophularia ningpoensis	Ningpo figwort		#REF!
31		Lamiales	Scrophulariaceae	Scrophularia nodosa	figwort		#REF!
32		Lamiales	Boraginaceae	Symphytum officinale	common comfrey		#REF!
33		Lamiales	Plantaginaceae	Digitalis purpurea	Common Foxglove		#REF!
34		Lamiales	Plantaginaceae	Plantago major	Greater Plantain		#REF!
35		Lamiales	Scrophulariaceae	Bacopa monnieri	Brahmi		#REF!
36		Lamiales	Scrophulariaceae	Verbascum thapsus	Common Mullein		#REF!
37		Solanales	Solanaceae	Lycium barbarum	goji berry
38		Solanales	Solanaceae	Physalis alkekengi	Bladder cherry
39		Solanales	Solanaceae	Atropa belladonna	Belladonna		#REF!
40		Solanales	Solanaceae	Withania somnifera	Ashwagandha		#REF!
41		Aquifoliales	Aquifoliaceae	Ilex paraguariensis	Yerba mate		#REF!
42		Apiales	Apiaceae	Angelica archangelica	Holy Ghost		#REF!
43		Apiales	Apiaceae	Angelica dahurica	Bai Zhi
44		Apiales	Apiaceae	Petroselinum crispum	Parsley
45		Apiales	Araliaceae	Aralia chinensis	aralia
46		Apiales	Araliaceae	Tetrapanax papyriferus	Rice-paper Plant		2.77773	6.94433
47		Apiales	Mackinlayaceae	Centella asiatica	Gotu Kola
48		Asterales	Asteraceae	Artemisia lactiflora	White Mugwort		#REF!
49		Asterales	Asteraceae	Achillea millefolium	yarrow		#REF!
50		Asterales	Asteraceae	Artemisia abrotanum	Southernwood		#REF!
51		Asterales	Asteraceae	Artemisia absinthium	Wormwood		#REF!
52		Asterales	Asteraceae	Artemisia pontica	Roman Wormwood		#REF!
53		Asterales	Asteraceae	Anthemis nobilis	Roman Camomile		1.60254	2.97614
54		Asterales	Asteraceae	Cynara cardunculus	cardoon		#REF!
55		Asterales	Asteraceae	Eupatorium perfoliatum	Boneset		2.31478	5.20825
56		Asterales	Asteraceae	Inula helenium	Elecampane		#REF!
57		Asterales	Asteraceae	Solidago canadensis	Canada goldenrod		#REF!
58		Asterales	Asteraceae	Tanacetum parthenium	Feverfew		3.47217	6.94433
59		Asterales	Asteraceae	Taraxacum officinale	Common Dandelion		4.1666	8.3332
60		Asterales	Asteraceae	Tussilago farfara	Coltsfoot
61		Asterales	Campanulaceae	Platycodon grandiflorus	Chinese bellflower
62		Asterales	Campanulaceae	Adenophora potaninii.	bush lady bells
63		Asterales	Campanulaceae	Adenophora biloba	Lilyleaf Ladybell
64		Asterales	Campanulaceae	Codonopsis pilosula	poor man's ginseng
65		Asterales	Campanulaceae	Codonopsis lanceolata	deodeok		#REF!
66		Dipsacales	Adoxaceae	Sambucus nigra	Elder		#REF!
67		Dipsacales	Valerianaceae	Valeriana officinalis	Valerian
