# Supplementary material for: Fingerprinting the Asterid Species Using Subtracted Diversity Array Reveals Novel Species-Specific Sequences
Source: PLoS One. 2012 Apr 9;7(4):e34873. doi: 10.1371/journal.pone.0034873 (PMC3322160; doi:10.1371/journal.pone.0034873)
Supplement: Table S3 — EMBL Accession numbers of subtracted clones that were sequenced. Thirty-seven probes were selected for sequencing based on PCA analysis and specificity of the probes to particular species or families. (XLSX) [file pone.0034873.s003.xlsx]

## Sheet: CopyThisForNewSheet
Table S3. EMBL Accession numbers of subtracted clones that were sequenced
S.No.	Clone ID	EMBL Accession number
1	5TP104	HE565556
2	5TP106	HE565557
3	5TP110	HE565558
4	5TP115	HE565559
5	5TP135	HE565560
6	5TP162	HE565561
7	5TP179	HE565562
8	5TP204	HE565563
9	5TP212	HE565564
10	5TP218	HE565565
11	5TP219	HE565566
12	5TP228	HE565567
13	5TP230	HE565568
14	5TP235	HE565569
15	5TP236	HE565570
16	5TP249	HE565571
17	5TP250	HE565572
18	5TP274	HE565573
19	5TP275	HE565574
20	5TP281	HE565575
21	5TP282	HE565576
22	5TP286	HE565577
23	5TP292	HE565578
24	4TP106	HE565579
25	4TP111	HE565580
26	4TP117	HE565581
27	4TP131	HE565582
28	4TP132	HE565583
29	4TP138	HE565584
30	4TP140	HE565585
31	4TP143	HE565586
32	4TP155	HE565587
33	4TP163	HE565588
34	4TP168	HE565589
35	4TP170	HE565590
36	4TP173	HE565591
37	4TP174	HE565592
